# Supplementary material for: Promoting Fundamental Movement Skills and Physical Literacy Among 8–12-Year-Old Children: Feasibility Insights from an 8-Week Pilot Program in Southwestern Ontario
Source: Children (Basel). 2025 Jun 25;12(7):838. doi: 10.3390/children12070838 (PMC12293679; doi:10.3390/children12070838)
Supplement: Supplementary file 1 [file children-12-00838-s001.zip]

Archive with 1 entries (1 files):
- children-3669627-supplementary.pdf
